# Supplementary material for: Cytokine Levels in Saliva Are Associated with Salivary Gland Fibrosis and Hyposalivation in Mice after Fractionated Radiotherapy of the Head and Neck
Source: Int J Mol Sci. 2023 Oct 16;24(20):15218. doi: 10.3390/ijms242015218 (PMC10607825; doi:10.3390/ijms242015218)
Supplement: Supplementary file 1 [file ijms-24-15218-s001.zip]

Archive with 1 entries (1 files):
- ijms-2591732-supplementary.pdf
